# Supplementary material for: Bufotalin Suppresses Proliferation and Metastasis of Triple-Negative Breast Cancer Cells by Promoting Apoptosis and Inhibiting the STAT3/EMT Axis
Source: Molecules. 2023 Sep 23;28(19):6783. doi: 10.3390/molecules28196783 (PMC10574664; doi:10.3390/molecules28196783)
Supplement: Supplementary file 1 [file molecules-28-06783-s001.zip]

Archive with 1 entries (1 files):
- molecules-2569019-supplementary.pdf
